# Supplementary material for: WhoseEgg: classification software for invasive carp eggs
Source: PeerJ. 2023 Feb 27;11:e14787. doi: 10.7717/peerj.14787 (PMC9979831; doi:10.7717/peerj.14787)
Supplement: Supplemental Information 4 — This example data contains eggs characteristics on a set of 215 fish eggs collected in 2016 at the mouth of the Iowa River in Pool 18 of the Upper Mississippi River. [file peerj-11-14787-s004.csv]

Egg_ID	River	Site	Year	Month	Day	Temperature	Conductivity	Deflated	Pigment	Egg_Stage	Compact_Diffuse	Sticky_Debris	Membrane_Ave	Membrane_SD	Embryo_Ave	Embryo_SD	Larval_Length
1	IAR	MTH	2016	5	20	18.5	468	N	N	D	D	N	1.31857	0.06136	1.31857	0.06136	0
2	UMR	UPI	2016	8	28	25.6	625	Y	N	8	C	N	3.9045	0.39323	3.9045	0.39323	3.611545
3	UMR	DNI	2016	7	10	27.4	415	N	Y	3	C	N	1.51235	0.16968	1.0876	0.14442	0
4	UMR	UPI	2016	7	19	28.3	484	N	N	1	C	N	1.39473	0.223	0.94174	0.13135	0
5	UMR	DNI	2016	8	28	25.6	625	Y	N	1	C	N	3.51104	0.33127	1.57246	0.34167	0
6	UMR	DNI	2016	5	20	16.8	470	Y	N	D	D	N	1.1974	0.20203	1.1974	0.20203	0
7	UMR	UPI	2016	7	30	28.5	415	Y	N	7	C	Y	1.04956	0.0536	0.91682	0.06956	2.23908
8	IAR	MTH	2016	7	30	27.9	552	Y	N	8	C	N	1.69752	0.56011	1.13968	0.6708	2.186608
9	UMR	DNI	2016	8	20	24.2	625	N	N	1	C	Y	1.0087	0.0618	0.9179	0.05169	0
10	UMR	DNI	2016	8	20	28.2	625	N	N	1	C	Y	1.0087	0.0618	0.9179	0.05169	0
11	IAR	MTH	2016	6	21	26.6	473	N	Y	4	C	N	1.26368	0.06429	0.94755	0.05059	0
12	UMR	UPI	2016	7	10	26.6	435	N	Y	4	C	N	1.60201	0.03436	1.10375	0.04687	0
13	IAR	MTH	2016	7	19	26.65	528.5	Y	N	1	C	N	1.19207	0.13709	0.90761	0.07783	0
14	IAR	MTH	2016	8	13	26.1	589	Y	N	1	C	Y	1.34285	0.1729	1.06865	0.19714	0
15	UMR	UPI	2016	8	13	27.6	370	N	N	3	C	N	1.45925	0.03743	1.31777	0.08562	0
16	IAR	MTH	2016	8	13	26.1	589	Y	N	1	C	N	1.19291	0.07179	1.05959	0.13185	0
17	UMR	DNI	2016	8	20	24.2	625	Y	N	6	C	N	1.43776	0.15219	1.29682	0.19673	0
18	UMR	DNI	2016	8	20	28.2	625	Y	N	6	C	N	1.43776	0.15219	1.29682	0.19673	0
19	UMR	DNI	2016	6	10	23.7	448	N	Y	4	C	N	1.57179	0.01781	1.23713	0.11511	0
20	IAR	MTH	2016	6	10	23	580	N	N	1	C	N	1.63926	0.0517	1.54041	0.08457	0
21	IAR	MTH	2016	6	29	26	488	N	Y	4	C	N	1.63509	0.02982	1.09412	0.07984	0
22	UMR	DNI	2016	8	13	27.7	386	N	Y	5	C	N	1.47046	0.04165	1.13003	0.03092	0
23	IAR	MTH	2016	6	10	23	580	N	Y	4	C	N	1.58769	0.03205	1.45847	0.07631	0
24	IAR	MTH	2016	5	20	18.5	468	Y	N	1	C	Y	1.49232	0.07269	1.3109	0.0928	0
25	UMR	DNI	2016	8	13	27.7	386	N	Y	6	C	N	1.63839	0.0198	1.31619	0.08445	0
26	UMR	UPI	2016	8	20	24.2	625	N	Y	5	C	N	1.65792	0.02327	1.07032	0.03627	0
27	UMR	UPI	2016	8	20	28.2	625	N	Y	5	C	N	1.65792	0.02327	1.07032	0.03627	0
28	IAR	MTH	2016	5	31	23.4	463	N	Y	4	C	N	1.55215	0.08332	1.15331	0.12192	0
29	IAR	MTH	2016	5	31	23.4	463	N	N	4	C	N	4.07147	0.13187	1.47037	0.1649	0
30	IAR	MTH	2016	6	10	23	580	N	Y	1	C	N	1.40758	0.08731	1.12559	0.0381	0
31	UMR	UPI	2016	5	31	23.9	445	N	N	6	C	N	1.49972	0.04028	1.28244	0.14136	0
32	UMR	UPI	2016	8	13	27.6	370	N	Y	5	C	N	1.80418	0.02858	1.1194	0.06409	0
33	UMR	DNI	2016	6	21	26	395	Y	Y	5	C	N	1.65414	0.01656	1.07278	0.07506	0
34	UMR	UPI	2016	7	10	26.6	435	N	Y	1	C	N	1.69789	0.03328	1.11922	0.05999	0
35	UMR	UPI	2016	7	10	28.1	553	N	Y	3	C	N	1.49312	0.03307	1.22525	0.075	0
36	UMR	DNI	2016	6	21	26	395	Y	N	3	C	N	1.6063	0.02601	1.38126	0.06113	0
37	UMR	DNI	2016	6	30	27.1	421	N	N	5	C	N	1.57843	0.01876	1.46626	0.06464	0
38	UMR	UPI	2016	6	21	26.5	440	Y	Y	5	C	N	1.63334	0.05999	1.14646	0.14586	0
39	UMR	UPI	2016	6	21	26.5	440	N	Y	5	C	N	1.87473	0.03256	1.34052	0.05134	0
40	UMR	DNI	2016	6	21	23.9	445	N	Y	4	C	N	1.52803	0.0507	1.07395	0.09432	0
41	UMR	DNI	2016	6	21	23.9	445	Y	Y	5	C	N	1.54904	0.07073	1.14407	0.05744	0
42	UMR	UPI	2016	6	29	27.4	415	N	Y	5	C	N	1.56299	0.05017	1.07924	0.13653	0
43	UMR	UPI	2016	6	29	27.4	415	N	Y	7	C	N	1.42234	0.08294	1.0787	0.03499	2.640844
44	UMR	DNI	2016	5	31	24.4	425	N	N	1	C	N	4.13744	0.05312	1.94972	0.09684	0
45	UMR	UPI	2016	5	31	24.6	442	N	Y	3	C	N	1.53428	0.01587	1.21742	0.06037	0
46	UMR	UPI	2016	5	31	23.9	445	N	N	3	C	N	1.72541	0.02818	1.14972	0.09886	0
47	UMR	UPI	2016	5	31	23.9	445	N	Y	4	C	N	1.67263	0.01073	1.15844	0.13035	0
48	UMR	DNI	2016	7	10	27.4	415	N	Y	5	C	N	1.43618	0.01361	1.11464	0.05266	0
49	UMR	DNI	2016	7	10	24.2	625	Y	Y	3	C	N	1.48518	0.09311	1.06421	0.10668	0
50	UMR	UPI	2016	8	20	24.2	625	Y	N	7	C	Y	1.99054	0.19276	0.96583	0.11121	2.560791
51	UMR	UPI	2016	8	20	28.2	625	Y	N	7	C	Y	1.99054	0.19276	0.96583	0.11121	2.560791
52	UMR	DNI	2016	6	29	24.2	625	N	Y	5	C	N	1.56231	0.05866	1.28408	0.15878	0
53	UMR	DNI	2016	6	29	26.5	440	N	Y	5	C	N	1.60654	0.02545	1.15108	0.05868	0
54	UMR	DNI	2016	6	29	26.5	440	N	Y	5	C	N	1.52175	0.06722	1.16917	0.09341	0
55	UMR	DNI	2016	6	29	24.4	446	N	Y	5	C	N	1.58257	0.04029	1.12151	0.05814	0
56	UMR	UPI	2016	6	21	23.6	446	N	Y	5	C	N	1.64148	0.08734	1.07521	0.07548	0
57	UMR	UPI	2016	6	10	23.6	446	Y	N	1	C	N	1.79873	0.24105	1.15725	0.04756	0
58	UMR	UPI	2016	6	10	23.6	446	N	N	2	C	N	1.81876	0.03197	1.37011	0.15131	0
59	UMR	UPI	2016	6	10	23.6	446	N	N	D	D	N	1.65628	0.03754	1.65628	0.03754	0
60	UMR	UPI	2016	6	10	23.6	446	N	Y	5	C	N	1.60899	0.01831	1.05974	0.04768	0
61	UMR	DNI	2016	8	13	27.7	386	Y	N	7	C	Y	1.95402	0.12521	0.94902	0.03021	1.769058
62	UMR	DNI	2016	8	20	24.2	625	Y	N	D	D	Y	1.28908	0.11266	1.28908	0.11266	0
63	UMR	DNI	2016	8	20	28.2	625	Y	N	D	D	Y	1.28908	0.11266	1.28908	0.11266	0
64	UMR	DNI	2016	5	31	23.8	484	Y	Y	5	C	N	1.66351	0.13871	1.144	0.07946	0
65	UMR	DNI	2016	5	31	23.8	484	N	Y	5	C	N	1.5687	0.10866	1.02596	0.02374	0
66	UMR	DNI	2016	5	31	23.8	484	Y	N	1	C	Y	1.53158	0.02667	0.99001	0.02666	0
67	UMR	DNI	2016	5	31	23.8	484	N	Y	4	C	N	1.93453	0.03322	1.4336	0.0704	0
68	UMR	DNI	2016	5	31	23.8	484	Y	Y	5	C	N	1.68441	0.03747	1.06243	0.02807	0
69	UMR	DNI	2016	5	31	23.8	484	N	Y	4	C	N	1.81425	0.02555	1.32716	0.02532	0
70	UMR	DNI	2016	5	31	23.8	484	Y	Y	4	C	N	1.48335	0.046	1.0629	0.07035	0
71	UMR	DNI	2016	5	31	23.8	484	N	Y	4	C	N	1.78551	0.07312	1.2562	0.09028	0
72	UMR	DNI	2016	5	31	23.8	484	N	Y	4	C	N	1.65263	0.04866	1.12817	0.09914	0
73	UMR	DNI	2016	5	31	23.8	484	N	Y	4	C	N	1.71228	0.02856	1.25079	0.04265	0
74	UMR	DNI	2016	5	31	23.8	484	N	Y	5	C	N	1.88663	0.0192	1.16676	0.04387	0
75	UMR	DNI	2016	6	10	23.7	448	N	Y	5	C	N	1.61746	0.02319	1.35911	0.10658	0
76	UMR	DNI	2016	6	10	23.7	448	Y	N	1	C	Y	2.05796	0.30716	1.45828	0.06866	0
77	UMR	DNI	2016	6	10	23.7	448	N	N	1	C	N	4.20471	0.17749	1.27196	0.08129	0
78	UMR	DNI	2016	6	10	23.7	448	Y	N	D	D	Y	1.28001	0.12764	1.28001	0.12764	0
79	UMR	DNI	2016	6	10	23.7	448	N	Y	5	C	N	1.40977	0.07886	1.09869	0.08803	0
80	UMR	DNI	2016	6	10	23.7	448	Y	Y	7	C	N	1.44939	0.07742	1.07202	0.06281	3.388008
81	UMR	DNI	2016	6	10	23.7	448	Y	Y	5	C	N	1.6891	0.02724	1.16738	0.01993	0
82	UMR	DNI	2016	6	10	23.7	448	Y	N	1	C	Y	1.4387	0.10538	1.0673	0.07327	0
83	UMR	DNI	2016	7	19	27.85	420	Y	Y	2	C	N	1.51647	0.08321	0.90013	0.02065	0
84	UMR	UPI	2016	6	10	23.6	446	N	Y	4	C	N	1.76464	0.03568	1.14651	0.06311	0
85	UMR	UPI	2016	6	10	23.6	446	Y	N	1	C	N	1.55634	0.08524	1.09097	0.04235	0
86	UMR	UPI	2016	6	10	23.6	446	Y	N	5	C	N	1.66391	0.05573	0.91931	0.03505	0
87	UMR	UPI	2016	6	10	23.6	446	Y	N	1	C	Y	1.40855	0.131	1.09127	0.05263	0
88	UMR	UPI	2016	6	10	23.6	446	Y	N	3	C	N	1.40835	0.09801	0.9944	0.07435	0
89	UMR	UPI	2016	6	10	23.6	446	N	Y	5	C	N	1.71525	0.08249	1.15493	0.08336	0
90	UMR	UPI	2016	6	10	23.6	446	N	Y	4	C	N	1.92473	0.06718	1.20825	0.0673	0
91	UMR	UPI	2016	6	10	23.6	446	Y	N	1	C	N	1.67736	0.01722	1.51092	0.12361	0
92	UMR	UPI	2016	6	10	23.6	446	Y	Y	5	C	N	1.80299	0.02903	1.35731	0.0468	0
93	UMR	UPI	2016	6	10	23.6	446	Y	Y	5	C	N	1.44611	0.07059	1.00928	0.05772	0
94	UMR	UPI	2016	5	31	23.9	445	N	Y	5	C	N	1.72032	0.01134	1.20872	0.08031	0
95	UMR	UPI	2016	5	31	23.9	445	N	Y	4	C	N	1.71293	0.05316	1.16766	0.0429	0
96	UMR	UPI	2016	5	31	23.9	445	N	Y	6	C	N	1.81303	0.05845	1.17004	0.22907	0
97	UMR	UPI	2016	5	31	23.9	445	Y	N	1	C	N	1.50774	0.06787	1.11079	0.05452	0
98	UMR	UPI	2016	5	31	23.9	445	Y	N	1	C	N	1.6477	0.11142	1.308	0.05678	0
99	UMR	UPI	2016	5	31	23.9	445	N	Y	5	C	N	1.73219	0.04	1.37814	0.07904	0
100	UMR	UPI	2016	5	31	23.9	445	N	Y	4	C	N	1.58296	0.03857	1.30284	0.03714	0
101	UMR	UPI	2016	5	31	23.9	445	N	Y	1	C	N	1.73297	0.02273	1.17813	0.05119	0
102	UMR	UPI	2016	5	31	23.9	445	N	Y	1	C	N	1.29895	0.1574	1.16118	0.1264	0
103	IAR	MTH	2016	5	31	23.4	463	Y	N	1	C	N	2.98278	0.32664	1.58949	0.13838	0
104	IAR	MTH	2016	5	31	23.4	463	Y	N	8	C	N	3.36627	0.73134	1.35201	0.32229	3.955421
105	IAR	MTH	2016	5	31	23.4	463	Y	N	1	C	N	4.22879	0.12939	1.5214	0.05871	0
106	IAR	MTH	2016	5	31	23.4	463	Y	N	8	C	N	3.87702	0.4317	1.50121	0.30163	4.490869
107	IAR	MTH	2016	5	31	23.4	463	Y	N	8	C	N	3.67433	0.66191	1.42028	0.31857	4.201059
108	IAR	MTH	2016	5	31	23.4	463	N	N	1	C	N	4.59721	0.09324	1.87974	0.22867	0
109	IAR	MTH	2016	5	31	23.4	463	Y	N	1	C	Y	4.05464	0.17242	1.54247	0.05337	0
110	IAR	MTH	2016	5	31	23.4	463	Y	N	8	C	N	2.88587	0.95337	1.59961	0.44682	4.440141
111	IAR	MTH	2016	5	31	23.4	463	Y	N	1	C	N	4.38344	0.41539	1.68972	0.02155	0
112	IAR	MTH	2016	5	31	23.4	463	Y	N	8	C	N	3.5623	0.18642	1.25745	0.34854	4.115353
113	IAR	MTH	2016	5	31	23.4	463	Y	N	8	C	N	4.04856	0.49338	1.42004	0.31742	4.01944
114	IAR	MTH	2016	5	31	23.4	463	Y	N	8	C	N	2.99781	0.53007	1.41025	0.29547	4.403172
115	IAR	MTH	2016	5	31	23.4	463	Y	N	8	C	N	3.35981	0.78955	1.40772	0.31515	4.138016
116	IAR	MTH	2016	5	31	23.4	463	Y	N	8	C	N	2.55243	0.74679	1.20866	0.14003	4.136075
117	IAR	MTH	2016	5	31	23.4	463	Y	N	8	C	N	2.93246	0.37075	1.70052	0.26687	4.261677
118	IAR	MTH	2016	5	31	23.4	463	Y	N	1	C	N	2.86207	0.18054	1.43566	0.22654	0
119	IAR	MTH	2016	5	31	23.4	463	Y	N	8	C	N	2.83319	0.54538	1.33192	0.18244	4.008157
120	IAR	MTH	2016	5	31	23.4	463	Y	N	1	C	N	4.32473	0.03851	1.57828	0.09652	0
121	IAR	MTH	2016	5	31	23.4	463	Y	N	1	C	N	3.04182	0.10677	1.37464	0.02882	0
122	IAR	MTH	2016	5	31	23.4	463	Y	N	8	C	N	3.36115	0.45864	1.4347	0.2267	4.13957
123	IAR	MTH	2016	5	31	23.4	463	Y	N	1	C	N	3.69051	0.16118	1.4193	0.26916	0
124	IAR	MTH	2016	5	31	23.4	463	Y	N	7	C	N	3.62123	0.32099	2.1161	0.05788	4.398464
125	IAR	MTH	2016	5	31	23.4	463	Y	N	1	C	N	3.85094	0.11759	1.55997	0.09218	0
126	IAR	MTH	2016	5	31	23.4	463	Y	N	8	C	N	2.80947	0.2385	1.61086	0.28767	4.142218
127	IAR	MTH	2016	5	31	23.4	463	Y	N	1	C	N	3.16006	0.45623	1.57749	0.32088	0
128	IAR	MTH	2016	5	31	23.4	463	Y	N	1	C	N	4.12206	0.1914	1.80164	0.10079	0
129	IAR	MTH	2016	5	31	23.4	463	Y	N	1	C	N	2.86695	0.51761	1.91231	0.05925	0
130	IAR	MTH	2016	5	31	23.4	463	Y	N	8	C	N	3.97238	0.36246	1.37913	0.28802	4.19033
131	IAR	MTH	2016	5	31	23.4	463	Y	N	8	C	N	3.56538	0.31183	1.49792	0.21254	3.887446
132	IAR	MTH	2016	5	31	23.4	463	Y	N	8	C	N	3.10324	0.23887	1.30675	0.27004	3.989878
133	IAR	MTH	2016	5	31	23.4	463	Y	N	1	C	N	3.87296	0.19458	1.44947	0.03602	0
134	UMR	UPI	2016	7	19	28.3	484	N	N	1	C	N	1.49722	0.07039	1.08767	0.1232	0
135	UMR	UPI	2016	6	21	26.5	440	N	N	1	C	N	1.9239	0.0342	1.18088	0.10411	0
136	UMR	UPI	2016	6	21	26.5	440	N	Y	4	C	N	1.5459	0.03212	1.02643	0.06169	0
137	UMR	UPI	2016	6	29	27.1	421	N	Y	6	C	N	1.65981	0.1226	1.05467	0.06025	0
138	UMR	UPI	2016	6	29	27.1	421	N	Y	5	C	N	1.42178	0.0182	1.00552	0.0527	0
139	UMR	UPI	2016	6	29	27.1	421	N	Y	4	C	N	1.70606	0.02847	1.1539	0.06309	0
140	UMR	UPI	2016	6	29	27.1	421	N	Y	1	C	N	1.62608	0.06926	1.08733	0.0307	0
141	IAR	MTH	2016	5	20	18.5	468	N	N	1	C	N	1.95684	0.24499	1.14751	0.07643	0
142	IAR	MTH	2016	5	31	23.4	463	N	Y	4	C	N	1.55043	0.01087	1.15007	0.07638	0
143	IAR	MTH	2016	5	31	23.4	463	N	N	8	C	N	4.10921	0.20079	1.39443	0.37062	4.4425
144	IAR	MTH	2016	5	31	23.4	463	N	N	8	C	N	3.8786	0.42804	1.47074	0.12584	3.696628
145	IAR	MTH	2016	5	31	23.4	463	N	N	8	C	N	4.36139	0.25095	1.60108	0.15999	3.575462
146	IAR	MTH	2016	5	31	23.4	463	Y	N	1	C	N	3.61101	0.19172	1.64483	0.06902	0
147	IAR	MTH	2016	5	31	23.4	463	Y	N	8	C	N	3.788	0.23749	1.43192	0.33934	4.548086
148	IAR	MTH	2016	5	31	23.4	463	N	Y	6	C	N	1.68088	0.03663	1.18794	0.03556	0
149	IAR	MTH	2016	5	31	23.4	463	Y	N	1	C	N	3.48968	0.35943	1.60949	0.07499	0
150	IAR	MTH	2016	5	31	23.4	463	Y	N	8	C	N	3.25331	0.92388	1.44219	0.29531	3.797752
151	IAR	MTH	2016	5	31	23.4	463	Y	N	1	C	N	3.79741	0.19155	1.47356	0.19372	0
152	IAR	MTH	2016	5	20	18.5	468	Y	N	1	C	Y	1.76074	0.07073	1.30578	0.05208	0
153	UMR	DNI	2016	5	31	23.8	484	N	N	1	C	N	4.21682	0.05913	1.27874	0.09854	0
154	UMR	DNI	2016	5	31	23.8	484	N	Y	6	C	N	1.84238	0.04448	1.46576	0.02664	0
155	UMR	DNI	2016	5	31	23.8	484	N	N	8	C	N	4.14405	0.13115	1.10462	0.3821	4.973173
156	UMR	UPI	2016	5	31	23.9	445	N	N	1	C	N	3.61526	0.07704	1.53575	0.10119	0
157	UMR	UPI	2016	5	31	23.9	445	Y	N	1	C	N	4.08634	0.20832	1.31626	0.02079	0
158	IAR	MTH	2016	6	10	23	580	Y	N	1	C	Y	1.58832	0.27944	1.03491	0.09957	0
159	UMR	DNI	2016	6	10	23.7	448	N	Y	6	C	N	1.69811	0.02191	1.22657	0.06324	0
160	UMR	UPI	2016	6	10	23.6	446	N	N	6	C	N	1.40604	0.07226	1.22785	0.09869	0
161	UMR	UPI	2016	6	10	23.6	446	Y	Y	1	C	Y	1.92755	0.19015	1.1549	0.07787	0
162	UMR	UPI	2016	6	10	23.6	446	N	Y	6	C	N	1.64958	0.0526	1.11007	0.06191	0
163	UMR	DNI	2016	6	21	26	395	N	N	8	C	N	2.82593	0.09233	1.039	0.15244	2.853998
164	UMR	DNI	2016	6	21	26	395	N	Y	6	C	N	1.65763	0.05302	1.30672	0.03627	0
165	UMR	DNI	2016	6	21	26	395	N	Y	4	C	N	1.71871	0.03231	1.28662	0.06668	0
166	UMR	UPI	2016	6	29	27.1	421	N	Y	4	C	N	1.62402	0.05565	1.1799	0.03796	0
167	UMR	UPI	2016	6	21	26.5	440	N	Y	4	C	N	1.68441	0.03921	1.26129	0.06044	0
168	UMR	UPI	2016	6	21	26.5	440	N	Y	4	C	N	1.6754	0.04111	1.09289	0.08332	0
169	IAR	MTH	2016	6	29	26	488	N	Y	7	C	N	1.36969	0.08163	1.03522	0.16758	2.100826
170	UMR	DNI	2016	6	29	26.6	464	Y	N	8	C	N	1.77825	0.09498	1.00594	0.05148	1.93879
171	UMR	DNI	2016	6	29	26.6	464	N	N	4	C	N	1.48588	0.03235	1.15039	0.12899	0
172	UMR	DNI	2016	6	29	26.6	464	N	N	5	C	N	1.63573	0.0264	1.26293	0.06389	0
173	UMR	UPI	2016	6	29	27.1	421	N	Y	4	C	Y	1.64872	0.08236	1.2107	0.06986	0
174	UMR	UPI	2016	6	29	27.1	421	N	Y	6	C	N	1.62467	0.06058	1.1865	0.03547	0
175	UMR	DNI	2016	7	10	27.4	415	N	Y	4	C	N	1.60587	0.02391	1.0482	0.0738	0
176	UMR	DNI	2016	7	10	27.4	415	N	Y	6	C	N	1.35892	0.04562	1.13778	0.09085	0
177	UMR	DNI	2016	7	10	27.4	415	N	Y	6	C	N	1.58239	0.02863	1.12419	0.08351	0
178	UMR	UPI	2016	7	10	26.6	435	N	Y	5	C	N	1.54942	0.03852	1.01373	0.05337	0
179	UMR	UPI	2016	7	10	26.6	435	N	Y	2	C	N	1.79058	0.05814	1.36442	0.02917	0
180	UMR	DNI	2016	7	19	27.85	420	Y	N	1	C	Y	1.74124	0.0478	1.29558	0.06984	0
181	UMR	UPI	2016	7	19	28.3	484	N	N	2	C	N	1.42358	0.02588	0.96761	0.09608	0
182	IAR	MTH	2016	7	30	27.9	552	N	Y	4	C	N	1.78934	0.04498	1.28953	0.14602	0
183	IAR	MTH	2016	8	13	26.1	589	Y	N	1	C	Y	1.47179	0.11221	0.93124	0.09977	0
184	UMR	DNI	2016	8	13	27.7	386	N	Y	6	C	N	1.81129	0.03752	1.20851	0.04643	0
185	UMR	DNI	2016	8	13	27.7	386	N	Y	6	C	N	1.51381	0.0244	1.15602	0.10483	0
186	UMR	DNI	2016	8	13	27.7	386	Y	N	D	D	Y	1.18912	0.07662	1.18912	0.07662	0
187	UMR	UPI	2016	8	13	27.6	370	Y	Y	6	C	N	1.5217	0.05437	1.1674	0.10614	0
188	UMR	UPI	2016	8	13	27.6	370	N	Y	6	C	N	1.56662	0.01173	1.13341	0.04649	0
189	IAR	MTH	2016	8	20	28.2	625	Y	N	6	C	N	1.57996	0.21096	0.94593	0.09217	0
190	UMR	DNI	2016	8	20	24.2	625	Y	N	8	C	Y	1.34529	0.09631	0.89517	0.19075	2.299298
191	UMR	DNI	2016	8	20	28.2	625	Y	N	8	C	Y	1.34529	0.09631	0.89517	0.19075	2.299298
192	UMR	DNI	2016	8	20	24.2	625	Y	N	D	D	N	0.93285	0.10895	0.93285	0.10895	0
193	UMR	DNI	2016	8	20	28.2	625	Y	N	D	D	N	0.93285	0.10895	0.93285	0.10895	0
194	UMR	DNI	2016	8	20	24.2	625	Y	N	6	C	Y	1.48945	0.09147	1.05596	0.0569	0
195	UMR	DNI	2016	8	20	28.2	625	Y	N	6	C	Y	1.48945	0.09147	1.05596	0.0569	0
196	UMR	UPI	2016	8	20	24.2	625	N	Y	4	C	N	1.73379	0.0238	1.29017	0.04661	0
197	UMR	UPI	2016	8	20	28.2	625	N	Y	4	C	N	1.73379	0.0238	1.29017	0.04661	0
198	UMR	DNI	2016	8	28	25.6	625	N	N	1	C	N	4.39436	0.03639	1.52033	0.27867	0
199	IAR	MTH	2016	5	31	23.4	463	N	N	1	C	N	4.4206	0.07058	1.92809	0.15293	0
200	UMR	UPI	2016	5	31	23.9	445	N	Y	5	C	N	1.42837	0.01832	1.03124	0.03812	0
201	UMR	UPI	2016	5	31	23.9	445	N	N	1	C	N	4.54746	0.05365	1.56076	0.10754	0
202	UMR	DNI	2016	5	31	23.8	484	Y	N	1	C	N	4.67011	0.41573	1.41634	0.1637	0
203	UMR	DNI	2016	5	31	23.8	484	Y	N	8	C	N	4.28969	0.13212	1.46472	0.28786	4.518249
204	IAR	MTH	2016	5	31	23.4	463	Y	N	8	C	N	4.20507	0.29539	1.67847	0.16627	4.25866
205	IAR	MTH	2016	5	31	23.4	463	Y	N	8	C	N	4.47201	0.46957	1.72755	0.2604	5.088635
206	UMR	DNI	2016	5	31	23.8	484	Y	Y	4	C	N	1.61485	0.04225	1.12175	0.09861	0
207	UMR	UPI	2016	5	31	23.9	445	N	Y	5	C	N	1.57781	0.12973	1.39929	0.14893	0
208	UMR	UPI	2016	5	31	23.9	445	N	Y	5	C	N	1.82171	0.02843	1.53479	0.16949	0
209	UMR	DNI	2016	6	29	26.5	440	N	Y	6	C	N	1.57765	0.09854	1.10714	0.08316	0
210	UMR	DNI	2016	7	10	18	322	N	Y	6	C	N	1.56917	0.06208	1.0527	0.10889	0
211	UMR	DNI	2016	7	10	27.4	415	N	Y	6	C	N	1.40214	0.04817	1.06897	0.04143	0
212	UMR	UPI	2016	7	10	28.1	553	Y	N	7	C	N	1.94	0.23316	1.00551	0.05593	2.524548
213	UMR	UPI	2016	6	10	27.2	612	N	Y	7	C	N	1.45568	0.05378	1.00696	0.0363	2.612734
214	UMR	DNI	2016	5	31	23.8	484	Y	N	7	C	N	4.26567	0.14681	1.64882	0.3043	3.512027
215	UMR	UPI	2016	6	10	23.6	446	Y	Y	7	C	N	1.68246	0.0902	1.08257	0.12399	2.623597
